# Supplementary material for: Antimicrobial-Resistant Enterococcus spp. in Wild Avifauna from Central Italy
Source: Antibiotics (Basel). 2022 Jun 24;11(7):852. doi: 10.3390/antibiotics11070852 (PMC9311988; doi:10.3390/antibiotics11070852)
Supplement: Supplementary file 1 [file antibiotics-11-00852-s001.zip]

Archive with 1 entries (1 files):
- antibiotics-1775927-supplementary.pdf
